# Supplementary material for: Novel Binding Partners for CCT and PhLP1 Suggest a Common Folding Mechanism for WD40 Proteins with a 7-Bladed Beta-Propeller Structure
Source: Proteomes. 2021 Oct 2;9(4):40. doi: 10.3390/proteomes9040040 (PMC8544692; doi:10.3390/proteomes9040040)
Supplement: Supplementary file 1 [file proteomes-09-00040-s001.zip]

Archive with 1 entries (1 files):
- proteomes-1344710-suppl.pdf
